# Supplementary material for: Gathering the Evidence on Diet and Depression: A Protocol for an Umbrella Review and Updated Meta-Analyses
Source: Methods Protoc. 2023 Aug 31;6(5):78. doi: 10.3390/mps6050078 (PMC10514888; doi:10.3390/mps6050078)
Supplement: Supplementary file 1 [file mps-06-00078-s001.zip]

Archive with 3 entries (3 files):
- Supplementary file 1. PRISMA-P 2015 checklist.pdf
- Supplementary file 2. Search strategy for all databases (UR).pdf
- Supplementary file 3. Search strategy for all databases (U).pdf
